# Supplementary material for: Characterization of Microbial Communities from the Alimentary Canal of Typhaea stercorea (L.) (Coleoptera: Mycetophagidae)
Source: Insects. 2022 Jul 29;13(8):685. doi: 10.3390/insects13080685 (PMC9408915; doi:10.3390/insects13080685)
Supplement: Supplementary file 1 [file insects-13-00685-s001.zip]

Archive with 1 entries (1 files):
- insects-1804975-supplementary.pdf
